# Supplementary material for: Sustained-Release and pH-Adjusted Alginate Microspheres-Encapsulated Doxorubicin Inhibit the Viabilities in Hepatocellular Carcinoma-Derived Cells
Source: Pharmaceutics. 2021 Sep 7;13(9):1417. doi: 10.3390/pharmaceutics13091417 (PMC8471522; doi:10.3390/pharmaceutics13091417)
Supplement: Supplementary file 1 [file pharmaceutics-13-01417-s001.zip]

Archive with 1 entries (1 files):
- pharmaceutics-1337412-supplementary.pdf
